# Supplementary material for: Whole Exome Sequencing reveals new candidate genes in host genomic susceptibility to Respiratory Syncytial Virus Disease
Source: Sci Rep. 2017 Nov 21;7:15888. doi: 10.1038/s41598-017-15752-4 (PMC5698448; doi:10.1038/s41598-017-15752-4)
Supplement: Supplementary file 2 — Supplementary Dataset [file 41598_2017_15752_MOESM2_ESM.xls]

## Sheet: Table S1_association tests
Table S1. Association test of RVS common variants againts IBS-1000G and other three European control groups (CEU, GBR, and TSI) from 1000G. The category "ALL" represents all the europeans merged in a single group. AAF: alternative allele frequency
SNP	Chr	Position	Func.refGene	Gene.refGene	ExonicFunc.refGene	CADD	CADD PHRED	DANN	AAF_VRS	AAF_IBS	OR_IBS	P-value_IBS	AAF_CEU	OR_CEU	P-value_CEU	AAF_GBR	OR_GBR	P-value_GBR	AAF_TSI	OR_TSI	P-value_TSI	AAF_ALL	OR_ALL	P-value_ALL	AAF_Exac Browser (European non-Finnish)	AAF_Exomes controls (Dopazo et al. 2016)
rs199665292	chr9	107361452	exonic	OR13C5	synonymous SNV	−	−	0.235	0.3889	0.06542	9.091	2.532e-12	0.1237	4.508	2.025e-07	0.1461	3.72	6.285e-06	0.08491	6.859	1.97e-10	0.1028	5.557	1.16e-12	0.3657	0.07116
rs1047985	chr6	32605216	UTR5	HLA-DQA1	−	−	−	0.657	0.01961	0.2991	0.04688	2.206e-10	0.1443	0.1186	0.0003975	0.2022	0.07889	3.119e-06	0.3208	0.04235	2.5e-11	0.2456	0.06143	1.425e-09	0.1139	0.06554
rs201623571	chr3	195508393	exonic	MUC4	nonsynonymous SNV	-0.312	2.514	0.285	0.03774	0.3271	0.08067	3.546e-10	0.268	0.1071	1.471e-07	0.2753	0.1032	9.921e-08	0.2972	0.09275	9.583e-09	0.2932	0.09452	2.482e-10	0.08124	⎻
rs529417345	chr3	195508416	exonic	MUC4	synonymous SNV	−	−	0.362	0.009615	0.257	0.02807	9.4e-10	0.2268	0.0331	2.929e-08	0.236	0.03144	1.833e-08	0.1887	0.04175	5.965e-07	0.2268	0.0331	5.309e-10	0.06182	⎻
rs548345415	chr3	195508418	exonic	MUC4	nonsynonymous SNV	-1.601	0.014	0.311	0.009615	0.257	0.02807	9.4e-10	0.2268	0.0331	2.929e-08	0.236	0.03144	1.833e-08	0.1887	0.04175	5.965e-07	0.2268	0.0331	5.309e-10	0.06031	⎻
rs4010971	chr20	29637822	ncRNA_exonic	MLLT10P1	−	−	−	0.494	0.1204	0.4159	0.1922	2.917e-08	0.4021	0.2035	1.246e-07	0.3596	0.2438	8.204e-06	0.434	0.1785	4.36e-09	0.4048	0.2012	1.161e-09	⎻	0.2004
rs935	chr6	33054579	UTR3	HLA-DPB1	−	−	−	0.178	0.07143	0.3505	0.1426	3.508e-08	0.2732	0.2046	2.723e-05	0.3933	0.1187	1.666e-09	0.3255	0.1594	3.835e-07	0.3346	0.153	5.093e-09	⎻	⎻
rs231216	chr19	36259494	UTR3	PROSER3	−	−	−	0.133	0.3426	0.08879	5.348	4.428e-08	0.1753	2.452	0.001702	0.1348	3.344	4.934e-05	0.09906	4.74	2.267e-07	0.1228	3.722	5.703e-08	0.2825	0.08801
rs798112	chr15	31110279	ncRNA_exonic	HERC2P10	−	−	−	0.53	0.02941	0.2336	0.09939	7.429e-07	0.1598	0.1593	0.0004533	0.2191	0.108	6.879e-06	0.1321	0.1991	0.003976	0.1855	0.1331	8.145e-06	⎻	0.0824
rs72837837	chr6	15520916	UTR3	JARID2	−	−	−	0.465	0	0.1542	0	7.585e-07	0.1443	0	3.465e-06	0.1292	0	1.635e-05	0.1792	0	5.873e-08	0.1529	0	9.088e-08	⎻	⎻
rs3794628	chr16	88729788	ncRNA_exonic	SNAI3-AS1	−	−	−	0.893	0.05102	0.2804	0.138	8.52e-07	0.3814	0.08718	1.019e-10	0.3596	0.09577	1.934e-09	0.1887	0.2312	0.0008976	0.2982	0.1265	6.289e-09	⎻	⎻
rs149234067	chr11	33722084	exonic	C11orf91	nonsynonymous SNV	0.268	5.449	0.935	0.1327	0.4019	0.2276	9.812e-07	0.2784	0.3965	0.005068	0.3202	0.3247	0.0005071	0.3349	0.3037	0.0001791	0.3358	0.3025	1.665e-05	0.5653	⎻

## Sheet: Pathogenicity scores
	SNP variant	SIFT_score	SIFT_pred	Polyphen2_HDIV_score	Polyphen2_HDIV_pred	Polyphen2_HVAR_score	Polyphen2_HVAR_pred	LRT_score	LRT_pred	MutationTaster_score	MutationTaster_pred	MutationAssessor_score	MutationAssessor_pred	FATHMM_score	FATHMM_pred	RadialSVM_score	RadialSVM_pred	LR_score	LR_pred	VEST3_score	CADD_raw	CADD_phred	GERP.._RS	phyloP46way_placental	phyloP100way_vertebrate	SiPhy_29way_logOdds	dann
	rs199665292																				NA	NA					0.235
	rs1047985																				NA	NA					0.657
	rs201623571	.	.	0.003	B	0.001	B	.	.	1	N	-0.55	N	1.38	T	-1.005	T	0.027	T	0.041	-0.312	2.514	-2.05	-0.409	0.679	2.712	0.285
	rs529417345																				NA	NA					0.362
	rs548345415	.	.	0.002	B	0	B	.	.	1	N	-0.55	N	1.26	T	-1.072	T	0.026	T	0.107	-1.601	0.014	-2.05	-4.572	-5.422	0.474	0.311
	rs4010971																				NA	NA					0.494
	rs935																				NA	NA					0.178
	rs231216																				NA	NA					0.133
	rs798112																				NA	NA					0.53
	rs72837837																				NA	NA					0.465
	rs3794628																				NA	NA					0.893
	rs149234067	0.33	T	.	.	.	.	0.321	U	1	P	0.345	N	.	.	-0.988	T	0	T	0.163	0.268	5.449	1.06	0.31	0.097	8.948	0.935
